# Supplementary material for: DFT Method Used for Prediction of Molecular and Electronic Structures of Mn(VI) Macrocyclic Complexes with Porhyrazine/Phthalocyanine and Two Oxo Ligands
Source: Materials (Basel). 2023 Mar 16;16(6):2394. doi: 10.3390/ma16062394 (PMC10059719; doi:10.3390/ma16062394)
Supplement: Supplementary file 1 [file materials-16-02394-s001.zip]

Archive with 1 entries (1 files):
- materials-2220583-supplementary.pdf
